# Supplementary material for: Dilation and Evacuation Simulation Model for Learners and Providers Who Offer Abortion Care
Source: MedEdPORTAL. 2025 May 9;21:11525. doi: 10.15766/mep_2374-8265.11525 (PMC12062342; doi:10.15766/mep_2374-8265.11525)
Supplement: Supplementary file 1 — Simulation Materials and Assembly.docxPresimulation Survey.docxIntroductory Lecture.pptxD&E Simulation Demonstration Video.mp4Postsimulation Survey.docx [file mep_2374-8265.11525-s001.zip]

Archive with 6 entries (6 files):
- D. D&E Simulation Demonstration Video.mp4
- E. Postsimulation Survey.docx
- A. Simulation Materials and Assembly.docx
- B. Presimulation Survey.docx
- C. Introductory Lecture.pptx
- _Educational Summary Report_11525.pdf
